# Supplementary material for: Pregnancy Management in HIV Viral Controllers: Twenty Years of Experience
Source: Pathogens. 2024 Apr 10;13(4):308. doi: 10.3390/pathogens13040308 (PMC11054990; doi:10.3390/pathogens13040308)
Supplement: Supplementary file 1 [file pathogens-13-00308-s001.zip]

Archive with 2 entries (2 files):
- Suplementary Table S1.pdf
- Suplementary Table S2.pdf
